# Supplementary material for: The Tumorigenicity of Breast Cancer Cells Is Reduced upon Treatment with Small Extracellular Vesicles Isolated from Heparin Treated Cell Cultures
Source: Int J Mol Sci. 2023 Oct 29;24(21):15736. doi: 10.3390/ijms242115736 (PMC10649933; doi:10.3390/ijms242115736)
Supplement: Supplementary file 1 [file ijms-24-15736-s001.zip]

Archive with 1 entries (1 files):
- ijms-2616365-supplementary.pdf
